# Supplementary material for: Exploring Predictive Factors for Heart Failure Progression in Hypertensive Patients Based on Medical Diagnosis Data from the MIMIC-IV Database
Source: Bioengineering (Basel). 2024 May 23;11(6):531. doi: 10.3390/bioengineering11060531 (PMC11200608; doi:10.3390/bioengineering11060531)
Supplement: Supplementary file 1 [file bioengineering-11-00531-s001.zip]

Archive with 2 entries (2 files):
- supplement_Figure_S1~S2_bioeng3005587_Rev.pdf
- supplement_Tables_S1~S8_bioeng3005587_Rev.xlsx
