# Supplementary material for: Exploring Predictive Factors for Heart Failure Progression in Hypertensive Patients Based on Medical Diagnosis Data from the MIMIC-IV Database
Source: Bioengineering (Basel). 2024 May 23;11(6):531. doi: 10.3390/bioengineering11060531 (PMC11200608; doi:10.3390/bioengineering11060531)
Supplement: Supplementary file 1 [file bioengineering-11-00531-s001.zip › supplement_Tables_S1~S8_bioeng3005587_Rev.xlsx]

## Sheet: author information
Exploring Predictive Factors for Heart Failure Progression in Hypertensive Patients Based on Medical Diagnosis Data from the MIMIC-IV Database
Jinmyung Jung a,*, Doyoon Kim a, Inkyung Hwang a,
aDivision of Data Science, College of Information and Communication Technology, The University of Suwon, Hwaseong 18323, Republic of Korea
* Corresponding author. E-mail address: jmjung@suwon.ac.kr

## Sheet: Table_S1
Table S1: ICD codes associated to heart failure
ICD9	I509	I110	I5020	I5021	I5022	I5023	I5030	I5031	I5032	I5033	I5040	I5041	I5042	I5043	I50810	I50811	I50812	I50813	I50814	I5082	I5083	I5084
ICD10	40201	40211	40291	4281	4289	4280	42820	42821	42822	42823	42830	42831	42832	42833	42840	42841	42842	42843

## Sheet: Table_S2
	Table S2: The selected features for analysis process (ICD9)
	ICD_code	long_title	AL	G1	G2	G3
1	n/a	GENDER	O	O	O	O
2	n/a	AGE	O	O	O	O
3	311	Depressive disorder, not elsewhere classified	O	O	O	O
4	V5861	Long-term (current) use of anticoagulants	O	O	O	O
5	V4582	Percutaneous transluminal coronary angioplasty status	O	O	O	O
6	V4581	Aortocoronary bypass status	O	O	O	O
7	V1582	Personal history of tobacco use	O	O	O	O
8	V1254	Personal history of transient ischemic attack (TIA), and cerebral infarction without residual deficits	O	O	O	O
9	5990	Urinary tract infection, site not specified	O	O	O	O
10	53081	Esophageal reflux	O	O	O	O
11	496	Chronic airway obstruction, not elsewhere classified	O	O	O	O
12	486	Pneumonia, organism unspecified	O	O	O	O
13	42731	Atrial fibrillation	O	O	O	O
14	41401	Coronary atherosclerosis of native coronary artery	O	O	O	O
15	412	Old myocardial infarction	O	O	O	O
16	5849	Acute kidney failure, unspecified	O	O	O	O
17	25000	Diabetes mellitus without mention of complication, type II or unspecified type, not stated as uncontrolled	O	O	O	O
18	30000	Anxiety state, unspecified	O	O	O	O
19	2859	Anemia, unspecified	O	O	O	O
20	2724	Other and unspecified hyperlipidemia	O	O	O	O
21	2720	Pure hypercholesterolemia	O	O	O	O
22	2449	Unspecified acquired hypothyroidism	O	O	O	O
23	32723	Obstructive sleep apnea (adult)(pediatric)	O	O	O
24	V103	Personal history of malignant neoplasm of breast	O		O	O
25	73300	Osteoporosis, unspecified	O		O	O
26	60000	Hypertrophy (benign) of prostate without urinary obstruction and other lower urinary tract symptom (LUTS)	O		O	O
27	4241	Aortic valve disorders	O		O	O
28	41400	Coronary atherosclerosis of unspecified type of vessel, native or graft	O		O	O
29	2851	Acute posthemorrhagic anemia	O		O	O
30	2749	Gout, unspecified	O		O	O
31	V5867	Long-term (current) use of insulin	O	O	O
32	V5866	Long-term (current) use of aspirin	O	O	O
33	2761	Hyposmolality and/or hyponatremia	O	O		O
34	27800	Obesity, unspecified	O	O	O
35	49390	Asthma, unspecified type, unspecified	O	O	O
36	3051	Tobacco use disorder	O	O	O
37	71590	Osteoarthrosis, unspecified whether generalized or localized, site unspecified	O			O
38	27651	Dehydration	O			O
39	3572	Polyneuropathy in diabetes		O	O
40	V1251	Personal history of venous thrombosis and embolism			O
41	V1083	Personal history of other malignant neoplasm of skin				O
42	V1046	Personal history of malignant neoplasm of prostate				O
43	56400	Constipation, unspecified				O
44	42789	Other specified cardiac dysrhythmias				O
45	3659	Unspecified glaucoma				O
46	25060	Diabetes with neurological manifestations, type II or unspecified type, not stated as uncontrolled		O
47	7054	Chronic hepatitis C without mention of hepatic coma		O
48	3004	Dysthymic disorder		O
49	27801	Morbid obesity		O
50	78659	Other chest pain		O
51	33829	Other chronic pain		O
52	V4364	Hip joint replacement				O

## Sheet: Table_S3
	Table S3: The selected features for analysis process (ICD10)
	ICD_code	long_title	AL	G1	G2	G3
1	n/a	AGE	O	O	O	O
2	n/a	GENDER	O	O	O	O
3	Z7901	Long term (current) use of anticoagulants	O	O	O	O
4	K219	Gastro-esophageal reflux disease without esophagitis	O	O	O	O
5	I4891	Unspecified atrial fibrillation	O	O	O	O
6	I480	Paroxysmal atrial fibrillation	O	O	O	O
7	I252	Old myocardial infarction	O	O	O	O
8	I2510	Atherosclerotic heart disease of native coronary artery without angina pectoris	O	O	O	O
9	N179	Acute kidney failure, unspecified	O	O	O	O
10	N390	Urinary tract infection, site not specified	O	O	O	O
11	F419	Anxiety disorder, unspecified	O	O	O	O
12	F329	Major depressive disorder, single episode, unspecified	O	O	O	O
13	Z7902	Long term (current) use of antithrombotics/antiplatelets	O	O	O	O
14	Z794	Long term (current) use of insulin	O	O	O	O
15	E871	Hypo-osmolality and hyponatremia	O	O	O	O
16	E785	Hyperlipidemia, unspecified	O	O	O	O
17	Z8673	Personal history of transient ischemic attack (TIA), and cerebral infarction without residual deficits	O	O	O	O
18	Z87891	Personal history of nicotine dependence	O	O	O	O
19	E119	Type 2 diabetes mellitus without complications	O	O	O	O
20	E039	Hypothyroidism, unspecified	O	O	O	O
21	D649	Anemia, unspecified	O	O	O	O
22	D62	Acute posthemorrhagic anemia	O	O	O	O
23	J449	Chronic obstructive pulmonary disease, unspecified	O	O	O	O
24	J45909	Unspecified asthma, uncomplicated	O	O	O
25	N400	Benign prostatic hyperplasia without lower urinary tract symptoms	O		O	O
26	Z955	Presence of coronary angioplasty implant and graft	O	O	O
27	J189	Pneumonia, unspecified organism	O	O		O
28	M109	Gout, unspecified	O		O	O
29	I739	Peripheral vascular disease, unspecified	O		O	O
30	I350	Nonrheumatic aortic (valve) stenosis	O		O	O
31	I214	Non-ST elevation (NSTEMI) myocardial infarction	O	O	O
32	G4733	Obstructive sleep apnea (adult) (pediatric)	O	O	O
33	F17210	Nicotine dependence, cigarettes, uncomplicated	O	O	O
34	D696	Thrombocytopenia, unspecified	O	O	O
35	E875	Hyperkalemia	O	O	O
36	E872	Acidosis	O	O	O
37	E7800	Pure hypercholesterolemia, unspecified	O		O	O
38	E669	Obesity, unspecified	O	O	O
39	E1165	Type 2 diabetes mellitus with hyperglycemia	O	O	O
40	G8929	Other chronic pain	O	O
41	E860	Dehydration		O		O
42	Z951	Presence of aortocoronary bypass graft	O		O
43	Z85828	Personal history of other malignant neoplasm of skin			O	O
44	H409	Unspecified glaucoma				O
45	M810	Age-related osteoporosis without current pathological fracture				O
46	Z8249	Family history of ischemic heart disease and other diseases of the circulatory system		O
47	G92	Toxic encephalopathy				O
48	Z853	Personal history of malignant neoplasm of breast				O
49	F05	Delirium due to known physiological condition				O
50	F0390	Unspecified dementia without behavioral disturbance				O
51	E6601	Morbid (severe) obesity due to excess calories		O
52	Z6841	Body mass index (BMI) 40.0-44.9, adult		O
53	K5900	Constipation, unspecified		O
54	G4700	Insomnia, unspecified		O
55	D72829	Elevated white blood cell count, unspecified		O
56	A419	Sepsis, unspecified organism		O
57	E876	Hypokalemia			O
58	Z950	Presence of cardiac pacemaker				O

## Sheet: Table_S4
	Table S4: The predictive factors by chi-square tests (ICD9). Only significant results (p-value < 0.01) are shown as text in the table.
		< -log10(p-value) >
	ICD-9	AL	G1	G2	G3	converted ICD-10	long_title (ICD-10)
1	age	115.051	10.258	9.42946	2.85982	age	age
2	42731	75.5871	20.7818	11.2253	11.7868	I4891	Unspecified atrial fibrillation
3	V4581	39.6694	9.63995	9.59642	7.21895	Z951	Presence of aortocoronary bypass graft
4	41401	37.3555	16.0166	9.03026	5.69585	I2510	Atherosclerotic heart disease of native coronary artery without angina pectoris
5	4241	25.9458		3.05999	6.46575	I350	Nonrheumatic aortic (valve) stenosis
6	412	20.3017	5.74219	7.37566	3.26687	I252	Old myocardial infarction
7	V4582	20.1736	3.84565	5.73559	6.23438	Z9861	Coronary angioplasty status
8	V5861	13.7723	4.97705	4.78847		Z7901	Long term (current) use of anticoagulants
9	3572		13.7381	3.74841		E0842	Diabetes mellitus due to underlying condition with diabetic polyneuropathy
10	5849	11.1308	2.57713	4.80986		N179	Acute kidney failure, unspecified
11	496	10.533	2.18073	3.35657		J449	Chronic obstructive pulmonary disease, unspecified
12	25000	9.89674	4.54851	6.89825		E119	Type 2 diabetes mellitus without complications
13	2724	8.62154	4.29929			E785	Hyperlipidemia, unspecified
14	V5867	7.37	6.83035	7.70787		Z794	Long term (current) use of insulin
15	73300	6.28716				M810	Age-related osteoporosis without current pathological fracture
16	2859	5.88086				D649	Anemia, unspecified
17	V103	5.08638				Z853	Personal history of malignant neoplasm of breast
18	2449	4.59765				E039	Hypothyroidism, unspecified
19	71590	4.58741				M1990	Unspecified osteoarthritis, unspecified site
20	486	4.37513	2.73499			J189	Pneumonia, unspecified organism
21	27801		3.79735			E6601	Morbid (severe) obesity due to excess calories
22	2749	3.52251				M109	Gout, unspecified
23	32723		3.49766			G4733	Obstructive sleep apnea (adult) (pediatric)
24	7054		3.45783			B182	Chronic viral hepatitis C
25	2720	2.56198	2.94831			E7800	Pure hypercholesterolemia, unspecified
26	V1254	2.77658	2.37341			Z8673	Personal history of transient ischemic attack (TIA), and cerebral infarction without residual deficits
27	53081	2.65917				K219	Gastro-esophageal reflux disease without esophagitis
28	2761		2.55603			E871	Hypo-osmolality and hyponatremia
29	60000	2.42745				N400	Benign prostatic hyperplasia without lower urinary tract symptoms
30	27651	2.23981				E860	Dehydration
31	30000	2.2324				F419	Anxiety disorder, unspecified
32	3004		2.066			F341	Dysthymic disorder
33	3051			2.00692		F17200	Nicotine dependence, unspecified, uncomplicated
		26	21	14	7

## Sheet: Table_S5
	Table S5: The predictive factors by chi-square tests (ICD10). Only significant results (p-value < 0.01) are shown as text in the table.
		< -log10(p-value) >
	ICD-10	AL	G1	G2	G3	long_title (ICD-10)
1	age	26.5674	7.51252			AGE
2	Z7901	23.7899	5.63875	6.69434	5.72083	Long term (current) use of anticoagulants
3	I4891	19.3289	4.09999	6.28048	2.58874	Unspecified atrial fibrillation
4	I2510	17.8337	2.7759	10.4401		Atherosclerotic heart disease of native coronary artery without angina pectoris
5	I739	16.7274		8.67474	3.19394	Peripheral vascular disease, unspecified
6	J449	13.2048	6.90036	5.99806		Chronic obstructive pulmonary disease, unspecified
7	Z794	9.81896	3.80321	6.88788	2.6325	Long term (current) use of insulin
8	I350	9.2366			3.00476	Nonrheumatic aortic (valve) stenosis
9	Z87891	8.52083		4.54794		Personal history of nicotine dependence
10	E875	6.41564	5.22823	3.39824		Hyperkalemia
11	I480	6.2621	3.55511			Paroxysmal atrial fibrillation
12	I252	5.8355		6.1811		Old myocardial infarction
13	I214	5.55229	5.07271	2.67905		Non-ST elevation (NSTEMI) myocardial infarction
14	Z7902	5.33336	2.80811	2.16492		Long term (current) use of antithrombotics/antiplatelets
15	Z951	5.32704		3.73521		Presence of aortocoronary bypass graft
16	Z8673	2.83016	4.84477			Personal history of transient ischemic attack (TIA), and cerebral infarction without residual deficits
17	E669	2.4742		4.64383		Obesity, unspecified
18	J189	4.16701	3.60799			Pneumonia, unspecified organism
19	F329		3.58801			Major depressive disorder, single episode, unspecified
20	E1165	3.49543	2.32019			Type 2 diabetes mellitus with hyperglycemia
21	E785	2.85515	3.2456			Hyperlipidemia, unspecified
22	E039	2.81567				Hypothyroidism, unspecified
23	N179	2.81372	2.23426	2.2633		Acute kidney failure, unspecified
24	Z955		2.59014			Presence of coronary angioplasty implant and graft
25	F17210		2.5109			Nicotine dependence, cigarettes, uncomplicated
26	J45909		2.23136			Unspecified asthma, uncomplicated
27	N400	2.20152				Benign prostatic hyperplasia without lower urinary tract symptoms
28	M109	2.11838				Gout, unspecified
		24	19	14	5

## Sheet: Table_S6
	Table S6: The predictive factors by XGBoost modeling (ICD9). Only significant results (Ave.FI > 0.0251, empirical p-value<0.01) are shown as text in the table.
		the averaged FI of the 1,000 XBGoost models (Ave.FI)
	ICD-9	AL	G1	G2	G3	converted ICD-10	long_title (ICD-10)
1	42731	0.0486295	0.0623331	0.0375069	0.0303217	I4891	Unspecified atrial fibrillation
2	41401	0.0401949	0.0525351	0.0316513	0.0271844	I2510	Atherosclerotic heart disease of native coronary artery without angina pectoris
3	3572		0.0514909	0.0263926		E0842	Diabetes mellitus due to underlying condition with diabetic polyneuropathy
4	V4581	0.0461826	0.0500306	0.0385305	0.0353428	Z951	Presence of aortocoronary bypass graft
5	4241	0.0411383		0.0254932	0.0423523	I350	Nonrheumatic aortic (valve) stenosis
6	V5867	0.0377853	0.0371338	0.0384327		Z794	Long term (current) use of insulin
7	27801		0.036458			E6601	Morbid (severe) obesity due to excess calories
8	7054		0.0356017			B182	Chronic viral hepatitis C
9	V4582			0.0261572	0.0328932	Z9861	Coronary angioplasty status
10	3051			0.0327886		F17200	Nicotine dependence, unspecified, uncomplicated
11	5849	0.0256615	0.0293241	0.0320151	0.0258089	N179	Acute kidney failure, unspecified
12	412	0.027555		0.031654		I252	Old myocardial infarction
13	2859			0.0315959	0.0265138	D649	Anemia, unspecified
14	V5866	0.0315651		0.0302841		Z7982	Long term (current) use of aspirin
15	V1251			0.030917		Z86718	Personal history of other venous thrombosis and embolism
16	496	0.029112		0.0301297	0.027616	J449	Chronic obstructive pulmonary disease, unspecified
17	2720		0.0299037	0.025124	0.0258812	E7800	Pure hypercholesterolemia, unspecified
18	H_age	0.0297655				age	age
19	V4364				0.0292925	Z96649	Presence of unspecified artificial hip joint
20	V5861				0.0289906	Z7901	Long term (current) use of anticoagulants
21	V1582			0.0265388	0.0288411	Z87891	Personal history of nicotine dependence
22	2749			0.0280274		M109	Gout, unspecified
23	3659				0.02799	H409	Unspecified glaucoma
24	5990			0.0272695	0.026125	N390	Urinary tract infection, site not specified
25	73300				0.0267301	M810	Age-related osteoporosis without current pathological fracture
26	2449			0.0266809	0.0251913	E039	Hypothyroidism, unspecified
27	27651				0.0265868	E860	Dehydration
28	25000			0.025665	0.0265221	E119	Type 2 diabetes mellitus without complications
29	2851	0.0264694			0.0260306	D62	Acute posthemorrhagic anemia
30	32723		0.0264545			G4733	Obstructive sleep apnea (adult) (pediatric)
31	71590				0.026306	M1990	Unspecified osteoarthritis, unspecified site
32	486		0.0262418			J189	Pneumonia, unspecified organism
33	V1254				0.0261714	Z8673	Personal history of transient ischemic attack (TIA), and cerebral infarction without residual deficits
34	311				0.0257557	F329	Major depressive disorder, single episode, unspecified
35	27800			0.0256996		E669	Obesity, unspecified
36	V103			0.0255734		Z853	Personal history of malignant neoplasm of breast
		11	11	22	22

## Sheet: Table_S7
	Table S7: The predictive factors by XGBoost modeling (ICD10). Only significant results (Ave.FI > 0.0251, empirical p-value<0.01) are shown as text in the table.
		the averaged FI of the 1,000 XBGoost models (Ave.FI)
	ICD-10	AL	G1	G2	G3	long_title (ICD-10)
1	Z7901	0.0435471	0.0357694	0.0368635	0.0392249	Long term (current) use of anticoagulants
2	I739	0.0386419		0.0367704	0.0352857	Peripheral vascular disease, unspecified
3	J449	0.0380884	0.0379953	0.0352069	0.0276331	Chronic obstructive pulmonary disease, unspecified
4	Z794	0.0367404	0.0306968	0.0344794	0.0330743	Long term (current) use of insulin
5	I2510	0.028216		0.0354782	0.0282815	Atherosclerotic heart disease of native coronary artery without angina pectoris
6	I350				0.0354222	Nonrheumatic aortic (valve) stenosis
7	E875	0.030624	0.03475	0.0293733		Hyperkalemia
8	E669	0.027085		0.0334417		Obesity, unspecified
9	F0390				0.0319433	Unspecified dementia without behavioral disturbance
10	N179		0.0315575		0.0274154	Acute kidney failure, unspecified
11	I214	0.0284594	0.0312692			Non-ST elevation (NSTEMI) myocardial infarction
12	I252	0.0267866		0.0308853		Old myocardial infarction
13	I4891	0.0289562	0.0265553	0.0308216	0.0274295	Unspecified atrial fibrillation
14	J189	0.0305295	0.0304101		0.0261537	Pneumonia, unspecified organism
15	Z8673	0.0258135	0.030312		0.0294702	Personal history of transient ischemic attack (TIA), and cerebral infarction without residual deficits
16	Z7902		0.0259852		0.0293151	Long term (current) use of antithrombotics/antiplatelets
17	M109				0.0289771	Gout, unspecified
18	F17210	0.0259241	0.0264443	0.0287875		Nicotine dependence, cigarettes, uncomplicated
19	I480		0.0286505		0.0256311	Paroxysmal atrial fibrillation
20	E871				0.0282731	Hypo-osmolality and hyponatremia
21	J45909		0.028137			Unspecified asthma, uncomplicated
22	D649		0.0267458		0.0269541	Anemia, unspecified
23	E039				0.0269288	Hypothyroidism, unspecified
24	E7800				0.0267549	Pure hypercholesterolemia, unspecified
25	N400			0.0264148		Benign prostatic hyperplasia without lower urinary tract symptoms
26	E119				0.0263643	Type 2 diabetes mellitus without complications
27	K219				0.0259316	Gastro-esophageal reflux disease without esophagitis
28	N390				0.0257391	Urinary tract infection, site not specified
29	Z950				0.0254972	Presence of cardiac pacemaker
		13	14	11	22

## Sheet: Table_S8
Table S8: The 21 overall predictive factors.
		AL		G1		G2		G3
		Chi	Xgb	Chi	Xgb	Chi	Xgb	Chi	Xgb
1	Unspecified atrial fibrillation [I4891]	1	1	1	1	1	1	1	1
2	Long term (current) use of insulin [Z794]	1	1	1	1	1	1	0	0
3	Chronic obstructive pulmonary disease [J449]	1	1	1	0	1	1	0	1
4	Atherosclerotic native coronary artery disease [I2510]	1	1	1	0	1	1	0	1
5	Long term (current) use of anticoagulants [Z7901]	1	0	1	0	1	0	0	1
6	Acute kidney failure [N179]	1	0	1	1	1	0	0	1
7	Personal history of transient ischemic attack (TIA) [Z8673]	1	0	1	0	0	0	0	1
8	Hyperlipidemia [E785]	1	0	1	0	0	0	0	0
9	Old myocardial infarction [I252]	1	1	0	0	1	1	0	0
10	Presence of aortocoronary bypass graft [Z951]	1	0	0	0	1	0	0	0
11	Nonrheumatic aortic (valve) stenosis [I350]	1	0	0	0	0	0	1	1
12	Pneumonia [J189]	1	0	1	1	0	0	0	0
13	AGE [age]	1	0	1	0	0	0	0	0
14	Gout [M109]	1	0	0	0	0	0	0	0
15	Benign prostatic hyperplasia w/o urinary tract symptoms [N400]	1	0	0	0	0	0	0	0
16	Hypothyroidism [E039]	1	0	0	0	0	0	0	1
17	Obesity [E669]	0	0	0	0	0	1	0	0
18	Type 2 diabetes mellitus without complications [E119]	0	0	0	0	0	0	0	1
19	Urinary tract infection [N390]	0	0	0	0	0	0	0	1
20	Pure hypercholesterolemia [E7800]	0	0	0	0	0	0	0	1
21	Anemia [D649]	0	0	0	0	0	0	0	1
